# Supplementary material for: Animal Models of Steroid-Induced Osteonecrosis of the Femoral Head Established by Different Doses of Lipopolysaccharide Combined with Glucocorticoids: A Systematic Review and Network Meta-Analysis
Source: Int J Mol Sci. 2026 Jun 16;27(12):5416. doi: 10.3390/ijms27125416 (PMC13299068; doi:10.3390/ijms27125416)
Supplement: Supplementary file 1 [file ijms-27-05416-s001.zip]

Archive with 2 entries (1 files):
- ijms-4323652-supplementary/
- ijms-4323652-supplementary/PRISMA+NMA+checklist.pdf
